# Supplementary material for: Facilitators and Barriers to the Implementation of Family Integrated Care in Ontario Level II Neonatal Intensive Care Units
Source: Children (Basel). 2025 Nov 16;12(11):1548. doi: 10.3390/children12111548 (PMC12651761; doi:10.3390/children12111548)
Supplement: Supplementary file 1 [file children-12-01548-s001.zip]

Archive with 2 entries (2 files):
- ON-FICare Leadership Survey.pdf
- ON-FICare Site Resource Survey.pdf
